# Supplementary material for: Effects of NaHCO3 Stress on Black Locust (Robinia pseudoacacia L.) Physiology, Biochemistry, and Rhizosphere Bacterial Communities
Source: Microorganisms. 2023 Dec 8;11(12):2941. doi: 10.3390/microorganisms11122941 (PMC10745695; doi:10.3390/microorganisms11122941)
Supplement: Supplementary file 1 [file microorganisms-11-02941-s001.zip]

Archive with 1 entries (1 files):
- microorganisms-2730700-supplementary.pdf
